# Supplementary material for: Spatiotemporal Distribution of Tuberculosis in the Oromia Region of Ethiopia: A Hotspot Analysis
Source: Trop Med Infect Dis. 2023 Sep 7;8(9):437. doi: 10.3390/tropicalmed8090437 (PMC10536582; doi:10.3390/tropicalmed8090437)
Supplement: Supplementary file 1 [file tropicalmed-08-00437-s001.zip]

Archive with 2 entries (2 files):
- Figure S1 Age sex PTB distribution.tif
- tropicalmed-2555888-supplememtary.pdf
